# Supplementary material for: Structure, Function and Regulation of a Second Pyruvate Kinase Isozyme in Pseudomonas aeruginosa
Source: Front Microbiol. 2021 Nov 16;12:790742. doi: 10.3389/fmicb.2021.790742 (PMC8637920; doi:10.3389/fmicb.2021.790742)
Supplement: Supplementary file 2 [file Table_3.XLSX]

## Sheet: without regulators
		Figure 2 (B)
		mM PEP	Absorbance				mM NADH/min
		0.1	0	0	0		0	0	0
		0.2	0.019	0.008	0.017		0.00305466	0.00128617	0.00273312
		0.3	0.049	0.047	0		0.00787781	0.00755627	0
		0.4	0.088	0.09	0.062		0.0141479	0.0144695	0.00996785
		0.5	0.105	0.066	0.076		0.016881	0.0106109	0.0122186
		0.7	0.222	0.171	0.163		0.0356913	0.027492	0.0262058
		1	0.34	0.285	0.324		0.0546624	0.0458199	0.05209
		1.5	0.461	0.458	0.429		0.0741158	0.0736334	0.0689711
		2	0.435	0.671	0.717		0.0699357	0.107878	0.115273
		3	0.799	0.732	0.734		0.128457	0.117685	0.118006
		6	0.588	0.662	0.533		0.0945338	0.106431	0.0856913
		mM ADP	Absorbance				mM NADH/min
		0.01	0.029	0.033	0.037		0.00466238	0.00530547	0.00594855
		0.02	0.107	0.107	0.086		0.0172026	0.0172026	0.0138264
		0.03	0.165	0.14	0.144		0.0265273	0.022508	0.0231511
		0.05	0.222	0.222	0.165		0.0356913	0.0356913	0.0265273
		0.07	0.247	0.243	0.21		0.0397106	0.0390675	0.0337621
		0.09	0.268	0.276	0.272		0.0430868	0.044373	0.0437299
		0.1	0.292	0.354	0.259		0.0469453	0.0569132	0.0416399
		0.2	0.424	0.44	0.51		0.0681672	0.0707395	0.0819936
		0.5	0.65	0.692	0.552		0.104502	0.111254	0.088746
		0.7	0.618	0.605	0.56		0.0993569	0.0972669	0.0900322
		1	0.626	0.609	0.613		0.100643	0.09791	0.0985531
		1.5	0.646	0.626	0.605		0.103859	0.100643	0.0972669
		2	0.597	0.589	0.568		0.0959807	0.0946945	0.0913183
		2.5	0.601	0.572	0.803		0.0966238	0.0919614	0.1291

## Sheet: Screening
		Figure 2 (C)
			Absorbance				mM NADH/min				Average	SD
		Acetate	0.146	0.155	0.165		0.0234727	0.0249196	0.0265273		0.0249732	0.00152804
		Acetyl-CoA	0.103	0.123	0.116		0.0165595	0.0197749	0.0186495		0.018328	0.00163165
		AMP	0.246	0.293	0.25		0.0395498	0.0471061	0.0401929		0.042283	0.00418933
		ATP	0.134	0.143	0.139		0.0215434	0.0229904	0.0223473		0.0222937	0.00072496
		Citrate	0.116	0.13	0.153		0.0186495	0.0209003	0.0245981		0.0213826	0.00300346
		F1,6P	0.075	0.092	0.083		0.0120579	0.014791	0.0133441		0.0133976	0.00136735
		GDP	0.12	0.096	0.092		0.0192926	0.0154341	0.014791		0.0165059	0.00243469
		6PG	0.138	0.141	0.11		0.0221865	0.0226688	0.0176849		0.0208467	0.00274884
		G6P	0.471	0.503	0.488		0.0757235	0.0808682	0.0784566		0.0783494	0.00257402
		G3P	0.283	0.249	0.248		0.0454984	0.0400322	0.0398714		0.0418006	0.00320335
		Fumarate	0.135	0.127	0.139		0.0217042	0.020418	0.0223473		0.0214898	0.000982331
		Glycolic acid	0.148	0.136	0.154		0.0237942	0.021865	0.0247588		0.0234727	0.0014735
		Itaconic acid	0.153	0.137	0.153		0.0245981	0.0220257	0.0245981		0.0237406	0.00148515
		L-Glutamic acid	0.159	0.169	0.158		0.0255627	0.0271704	0.0254019		0.026045	0.000977936
		α-Ketoglutarate	0.144	0.134	0.151		0.0231511	0.0215434	0.0242765		0.0229904	0.00137363
		Maleic acid	0.128	0.144	0.142		0.0205788	0.0231511	0.0228296		0.0221865	0.00140158
		Malate	0.131	0.127	0.145		0.0210611	0.020418	0.0233119		0.021597	0.00151955
		Methylglyoxal	0.141	0.143	0.149		0.0226688	0.0229904	0.023955		0.0232047	0.000669346
		3-Nitropropionic acid	0.168	0.152	0.15		0.0270096	0.0244373	0.0241158		0.0251876	0.00158614
		KDPG	0.13	0.128	0.124		0.0209003	0.0205788	0.0199357		0.0204716	0.000491166
		Succinate	0.129	0.13	0.135		0.0207395	0.0209003	0.0217042		0.0211147	0.000516809
		Isocitrate D-L isocitric acid	0.122	0.124	0.133		0.0196141	0.0199357	0.0213826		0.0203108	0.000942036
		R5P	0.78	0.865	0.962		0.125402	0.139068	0.154662		0.139711	0.0146408
		F6P	0.215	0.207	0.198		0.0345659	0.0332797	0.0318328		0.0332262	0.00136735
		Propionate	0.149	0.142	0.147		0.023955	0.0228296	0.0236334		0.0234727	0.000579671
		Cis-aconitic acid	0.146	0.141	0.15		0.0234727	0.0226688	0.0241158		0.0234191	0.00072496
		Ribose	0.149	0.156	0.154		0.023955	0.0250804	0.0247588		0.0245981	0.000579671
		D+ glucose	0.151	0.157	0.147		0.0242765	0.0252412	0.0236334		0.0243837	0.0008092
		GTP	0.076	0.083	0.1		0.0122186	0.0133441	0.0160772		0.01388	0.0019843
		X5P	1.064	1.1	1.016		0.171061	0.176849	0.163344		0.170418	0.00677534
		RL5P	0.88	0.919	0.87		0.141479	0.147749	0.139871		0.143033	0.00416251
		Control	0.143	0.134	0.136		0.0229904	0.0215434	0.021865		0.0221329	0.000759777

## Sheet: RL5P
		Figure 3		CTRL
				mM PEP		Absorbance				mM NADH/min					Lineweaver-Burk plot
				0.1		0.002	0.002	0.003		0.000321543	0.000321543	0.000482315
				0.2		0.014	0.017	0.016		0.0022508	0.00273312	0.00257235			CTRL	RL5P
				0.3		0.049	0.052	0.043		0.00787781	0.00836013	0.00691318		Vmax	0.1182	0.1286
				0.4		0.125	0.117	0.119		0.0200965	0.0188103	0.0191318		h	2.729	2.152
				0.5		0.172	0.186	0.148		0.0276527	0.0299035	0.0237942		S0.5	0.8318	0.1714
				0.7		0.261	0.205	0.259		0.0419614	0.0329582	0.0416399		Kprime	0.6	0.02249
				1		0.444	0.452	0.479		0.0713826	0.0726688	0.0770096
				1.5		0.684	0.564	0.568		0.109968	0.0906752	0.0913183
				2		0.782	0.606	0.706		0.125723	0.0974277	0.113505		x-axis=1/mM substrate
				3		0.778	0.792	0.782		0.12508	0.127331	0.125723		Y-axis=(1/vmax)*(1+S0.5/mM substrate)
				6		0.59	0.736	0.637		0.0948553	0.118328	0.102412
														CTRL		RL5P
				RL5P										x	y	x	y
				mM PEP		Absorbance				mM NADH/min				-1.20221	0	-5.83431	0
				0.1		0.237	0.26	0.212		0.0381029	0.0418006	0.0340836		10	78.8325	10	21.1042
				0.2		0.419	0.436	0.412		0.0673633	0.0700965	0.0662379		5	43.6464	5	14.4401
				0.3		0.514	0.599	0.605		0.0826367	0.0963023	0.0972669		3.33333	31.9177	3.33333	12.2188
				0.4		0.75	0.68	0.756		0.120579	0.109325	0.121543		2.5	26.0533	2.5	11.1081
				0.5		0.776	0.757	0.725		0.124759	0.121704	0.116559		2	22.5347	2	10.4417
				0.7		0.818	0.805	0.839		0.131511	0.129421	0.134887		1.42857	18.5134	1.42857	9.68007
				1		0.801	0.827	0.784		0.128778	0.132958	0.126045		1	15.4975	1	9.10886
				1.5		0.772	0.792	0.82		0.124116	0.127331	0.131833		0.666667	13.1517	0.666667	8.66459
				2		0.741	0.763	0.81		0.119132	0.122669	0.130225		0.5	11.9788	0.5	8.44246
				3		0.779	0.756	0.764		0.125241	0.121543	0.12283		0.333333	10.806	0.333333	8.22032
				6		0.756	0.766	0.77		0.121543	0.123151	0.123794		0.166667	9.63311	0.166667	7.99819

## Sheet: X5P
		Figure 3		CTRL
				mM PEP		Absorbance				mM NADH/min					Lineweaver-Burk plot
				0.1		0.002	0.002	0.003		0.000321543	0.000321543	0.000482315
				0.2		0.014	0.017	0.016		0.0022508	0.00273312	0.00257235			CTRL	X5P
				0.3		0.049	0.052	0.043		0.00787781	0.00836013	0.00691318		Vmax	0.1182	0.1265
				0.4		0.125	0.117	0.119		0.0200965	0.0188103	0.0191318		h	2.729	1.584
				0.5		0.172	0.186	0.148		0.0276527	0.0299035	0.0237942		S0.5	0.8318	0.1143
				0.7		0.261	0.205	0.259		0.0419614	0.0329582	0.0416399		Kprime	0.6	0.032
				1		0.444	0.452	0.479		0.0713826	0.0726688	0.0770096
				1.5		0.684	0.564	0.568		0.109968	0.0906752	0.0913183
				2		0.782	0.606	0.706		0.125723	0.0974277	0.113505		x-axis=1/mM substrate
				3		0.778	0.792	0.782		0.12508	0.127331	0.125723		Y-axis=(1/vmax)*(1+S0.5/mM substrate)
				6		0.59	0.736	0.637		0.0948553	0.118328	0.102412
														CTRL		X5P
				X5P										x	y	x	y
				mM PEP		Absorbance				mM NADH/min				-1.20221	0	-8.74891	0
				0.1		0.389	0.366	0.375		0.0625402	0.0588424	0.0602894		10	78.8325	10	16.9407
				0.2		0.504	0.557	0.482		0.0810289	0.0895498	0.077492		5	43.6464	5	12.4229
				0.3		0.661	0.709	0.563		0.10627	0.113987	0.0905145		3.33333	31.9177	3.33333	10.917
				0.4		0.635	0.709	0.591		0.10209	0.113987	0.0950161		2.5	26.0533	2.5	10.164
				0.5		0.772	0.788	0.81		0.124116	0.126688	0.130225		2	22.5347	2	9.71225
				0.7		0.733	0.8	0.787		0.117846	0.128617	0.126527		1.42857	18.5134	1.42857	9.19593
				1		0.774	0.797	0.83		0.124437	0.128135	0.133441		1	15.4975	1	8.8087
				1.5		0.777	0.772	0.756		0.12492	0.124116	0.121543		0.666667	13.1517	0.666667	8.50751
				2		0.712	0.762	0.749		0.114469	0.122508	0.120418		0.5	11.9788	0.5	8.35692
				3		0.768	0.78	0.801		0.123473	0.125402	0.128778		0.333333	10.806	0.333333	8.20632
				6		0.755	0.743	0.773		0.121383	0.119453	0.124277		0.166667	9.63311	0.166667	8.05573

## Sheet: R5P
		Figure 3		CTRL
				mM PEP		Absorbance				mM NADH/min					Lineweaver-Burk plot
				0.1		0	0	0		0	0	0
				0.2		0.019	0.008	0.017		0.00305466	0.00128617	0.00273312			CTRL	R5P
				0.3		0.049	0.047	0		0.00787781	0.00755627	0		Vmax	0.1104	0.1485
				0.4		0.088	0.09	0.062		0.0141479	0.0144695	0.00996785		h	2.677	1.476
				0.5		0.105	0.066	0.076		0.016881	0.0106109	0.0122186		S0.5	1.043	0.234
				0.7		0.222	0.171	0.163		0.0356913	0.027492	0.0262058		Kprime	1.119	0.1173
				1		0.34	0.285	0.324		0.0546624	0.0458199	0.05209
				1.5		0.461	0.458	0.429		0.0741158	0.0736334	0.0689711
				2		0.435	0.671	0.717		0.0699357	0.107878	0.115273		x-axis=1/mM substrate
				3		0.799	0.732	0.734		0.128457	0.117685	0.118006		Y-axis=(1/vmax)*(1+S0.5/mM substrate)
				6		0.588	0.662	0.533		0.0945338	0.106431	0.0856913
														CTRL		R5P
				R5P										x	y	x	y
				mM PEP		Absorbance				mM NADH/min				-0.958773	0	-4.2735	0
				0.1		0.3	0.302	0.274		0.0482315	0.0485531	0.0440514		10	103.533	10	22.4916
				0.2		0.37	0.376	0.38		0.0594855	0.0604502	0.0610932		5	56.2953	5	14.6128
				0.3		0.478	0.436	0.492		0.0768489	0.0700965	0.0790997		3.33333	40.5495	3.33333	11.9865
				0.4		0.485	0.454	0.483		0.0779743	0.0729904	0.0776527		2.5	32.6766	2.5	10.6734
				0.5		0.813	1.162	1.003		0.130707	0.186817	0.161254		2	27.9529	2	9.88552
				0.7		0.639	0.7	0.745		0.102733	0.11254	0.119775		1.42857	22.5543	1.42857	8.98509
				1		0.868	0.798	0.738		0.13955	0.128296	0.11865		1	18.5054	1	8.30976
				1.5		0.789	0.972			0.126849	0.15627			0.666667	15.3563	0.666667	7.78451
				2		0.93	1.078	0.976		0.149518	0.173312	0.156913		0.5	13.7817	0.5	7.52189
				3		0.93	0.885	0.963		0.149518	0.142283	0.154823		0.333333	12.2071	0.333333	7.25926
				6		0.835	0.69	0.861		0.134244	0.110932	0.138424		0.166667	10.6325	0.166667	6.99663

## Sheet: G6P
		Figure 3		CTRL
				mM PEP		Absorbance				mM NADH/min					Lineweaver-Burk plot
				0.1		0	0	0		0	0	0
				0.2		0.019	0.008	0.017		0.00305466	0.00128617	0.00273312			CTRL	G6P
				0.3		0.049	0.047	0		0.00787781	0.00755627	0		Vmax	0.1104	0.133
				0.4		0.088	0.09	0.062		0.0141479	0.0144695	0.00996785		h	2.677	1.257
				0.5		0.105	0.066	0.076		0.016881	0.0106109	0.0122186		S0.5	1.043	0.3459
				0.7		0.222	0.171	0.163		0.0356913	0.027492	0.0262058		Kprime	1.119	0.2632
				1		0.34	0.285	0.324		0.0546624	0.0458199	0.05209
				1.5		0.461	0.458	0.429		0.0741158	0.0736334	0.0689711
				2		0.435	0.671	0.717		0.0699357	0.107878	0.115273		x-axis=1/mM substrate
				3		0.799	0.732	0.734		0.128457	0.117685	0.118006		Y-axis=(1/vmax)*(1+S0.5/mM substrate)
				6		0.588	0.662	0.533		0.0945338	0.106431	0.0856913
														CTRL		G6P
				G6P										x	y	x	y
				mM PEP		Absorbance				mM NADH/min				-0.958773	0	-2.89101	0
				0.1		0.136	0.182	0.141		0.021865	0.0292605	0.0226688		10	103.533	10	33.5263
				0.2		0.324	0.302	0.294		0.05209	0.0485531	0.0472669		5	56.2953	5	20.5226
				0.3		0.368	0.355	0.35		0.059164	0.057074	0.0562701		3.33333	40.5495	3.33333	16.188
				0.4		0.475	0.354	0.426		0.0763666	0.0569132	0.0684887		2.5	32.6766	2.5	14.0207
				0.5		0.515	0.461	0.45		0.0827974	0.0741158	0.0723473		2	27.9529	2	12.7203
				0.7		0.692	0.732	0.567		0.111254	0.117685	0.0911576		1.42857	22.5543	1.42857	11.2342
				1		0.61	0.564	0.776		0.0980707	0.0906752	0.124759		1	18.5054	1	10.1195
				1.5		0.639	0.668	0.646		0.102733	0.107395	0.103859		0.666667	15.3563	0.666667	9.25263
				2		0.797	0.747	0.657		0.128135	0.120096	0.105627		0.5	13.7817	0.5	8.81917
				3		0.988	0.854	0.889		0.158842	0.137299	0.142926		0.333333	12.2071	0.333333	8.38571
				6		0.689	0.74	0.746		0.110772	0.118971	0.119936		0.166667	10.6325	0.166667	7.95226

## Sheet: AMP
		Figure 3		CTRL
				mM PEP		Absorbance				mM NADH/min					Lineweaver-Burk plot
				0.1		0	0	0		0	0	0
				0.2		0.019	0.008	0.017		0.00305466	0.00128617	0.00273312			CTRL	AMP
				0.3		0.049	0.047	0		0.00787781	0.00755627	0		Vmax	0.1104	0.1064
				0.4		0.088	0.09	0.062		0.0141479	0.0144695	0.00996785		h	2.677	2.089
				0.5		0.105	0.066	0.076		0.016881	0.0106109	0.0122186		S0.5	1.043	0.5614
				0.7		0.222	0.171	0.163		0.0356913	0.027492	0.0262058		Kprime	1.119	0.2995
				1		0.34	0.285	0.324		0.0546624	0.0458199	0.05209
				1.5		0.461	0.458	0.429		0.0741158	0.0736334	0.0689711
				2		0.435	0.671	0.717		0.0699357	0.107878	0.115273		x-axis=1/mM substrate
				3		0.799	0.732	0.734		0.128457	0.117685	0.118006		Y-axis=(1/vmax)*(1+S0.5/mM substrate)
				6		0.588	0.662	0.533		0.0945338	0.106431	0.0856913
														CTRL		AMP
				AMP										x	y	x	y
				mM PEP		Absorbance				mM NADH/min				-0.958773	0	-1.78126	0
				0.1		0.006	0.006	0.005		0.00096463	0.00096463	0.000803859		10	103.533	10	62.1617
				0.2		0.077	0.08	0.06		0.0123794	0.0128617	0.0096463		5	56.2953	5	35.7801
				0.3		0.177	0.156	0.156		0.0284566	0.0250804	0.0250804		3.33333	40.5495	3.33333	26.9862
				0.4		0.223	0.231	0.202		0.0358521	0.0371383	0.0324759		2.5	32.6766	2.5	22.5893
				0.5		0.277	0.299	0.305		0.0445338	0.0480707	0.0490354		2	27.9529	2	19.9511
				0.7		0.327	0.318	0.427		0.0525723	0.0511254	0.0686495		1.42857	22.5543	1.42857	16.9361
				1		0.467	0.567	0.585		0.0750804	0.0911576	0.0940514		1	18.5054	1	14.6748
				1.5		0.603	0.607			0.0969453	0.0975884			0.666667	15.3563	0.666667	12.916
				2		0.601	0.627	0.642		0.0966238	0.100804	0.103215		0.5	13.7817	0.5	12.0367
				3		0.634	0.682	0.641		0.101929	0.109646	0.103055		0.333333	12.2071	0.333333	11.1573
				6		0.63	0.615	0.651		0.101286	0.0988746	0.104662		0.166667	10.6325	0.166667	10.2779

## Sheet: G3P
		Figure 3		CTRL
				mM PEP		Absorbance				mM NADH/min					Lineweaver-Burk plot
				0.1		0	0	0		0	0	0
				0.2		0.016	0.007	0.014		0.09952	0.04354	0.08708			CTRL	G3P
				0.3		0.042	0.04	0		0.26124	0.2488	0		Vmax	0.097	0.092
				0.4		0.076	0.078	0.053		0.47272	0.48516	0.32966		h	2.8	2.7
				0.5		0.091	0.057	0.066		0.56602	0.35454	0.41052		S0.5	1.033	0.68
				0.7		0.191	0.148	0.141		1.18802	0.92056	0.87702		Kprime	1	0.3
				1		0.293	0.246	0.28		1.82246	1.53012	1.7416
				1.5		0.398	0.396	0.371		2.47556	2.46312	2.30762
				2		0.376	0.579	0.62		2.33872	3.60138	3.8564		x-axis=1/mM substrate
				3		0.69	0.633	0.634		4.2918	3.93726	3.94348		Y-axis=(1/vmax)*(1+S0.5/mM substrate)
				6		0.508	0.571	0.461		3.15976	3.55162	2.86742
														CTRL		G3P
				G3P										x	y	x	y
				mM PEP		Absorbance				mM NADH/min				-0.968054	0	-1.47059	0
				0.1		0.002	0.008	0		0.01244	0.04976	0		10	116.804	10	84.7826
				0.2		0.018	0.019	0.024		0.11196	0.11818	0.14928		5	63.5567	5	47.8261
				0.3		0.062	0.038			0.38564	0.23636			3.33333	45.8076	3.33333	35.5072
				0.4		0.107	0.111	0.119		0.66554	0.69042	0.74018		2.5	36.933	2.5	29.3478
				0.5		0.175	0.165			1.0885	1.0263			2	31.6082	2	25.6522
				0.7		0.305	0.311	0.283		1.8971	1.93442	1.76026		1.42857	25.5228	1.42857	21.4286
				1		0.422	0.482	0.422		2.62484	2.99804	2.62484		1	20.9588	1	18.2609
				1.5		0.418	0.507	0.555		2.59996	3.15354	3.4521		0.666667	17.4089	0.666667	15.7971
				2		0.577	0.522	0.547		3.58894	3.24684	3.40234		0.5	15.634	0.5	14.5652
				3		0.592	0.568	0.563		3.68224	3.53296	3.50186		0.333333	13.8591	0.333333	13.3333
				6		0.572	0.593			3.55784	3.68846			0.166667	12.0842	0.166667	12.1014
