# Supplementary material for: Structure, Function and Regulation of a Second Pyruvate Kinase Isozyme in Pseudomonas aeruginosa
Source: Front Microbiol. 2021 Nov 16;12:790742. doi: 10.3389/fmicb.2021.790742 (PMC8637920; doi:10.3389/fmicb.2021.790742)
Supplement: Supplementary file 3 [file Table_4.XLSX]

## Sheet: sheet
	PEP titration (mM NADH/min)
		Figure 2B	Figure 3
	Allosteric sigmoidal		CTRL	RL5P	X5P	CTRL	R5P	G6P	AMP	CTRL	G6P
	Best-fit values
	Vmax	0.118	0.1182	0.1286	0.1265	0.1104	0.1485	0.133	0.1064	0.096	0.09293
	h	2.835	2.729	2.152	1.584	2.677	1.476	1.257	2.089	2.851	2.703
	khalf	1.034	0.8313	0.1714	0.1143	1.043	0.234	0.345	0.5614	1.033	0.6811
	Kprime	1.1	0.6038	0.0225	0.03219	1.119	0.1173	0.263	0.2995	1.098	0.3542
	Std. Error
	Vmax	0.004561	0.003785	0.001992	0.002482	0.00526	0.00909	0.007	0.0023	0.00394	0.00171
	h	0.353	0.2886	0.197	0.2105	0.369	0.3699	0.2006	0.1548	0.356	0.1783
	khalf	0.0617	0.04237	0.00798	0.0088	0.074	0.03653	0.04326	0.0226	0.0615	0.02028
	Kprime	0.1805	0.1031	0.007885	0.0139	0.2048	0.0722	0.085	0.04498	0.181	0.04461
	95% CI (profile likelihood)
	Vmax	0.1037 to 0.1207	0.112 to .1258	0.1248 to 0.1325	0.1219 to 0.1315	0.1011 to 0.121	0.1335 to 0.1705	0.1213 to 0.1503	0.1021 to 0.111	0.0897 to 0.1044	0.08951 to 0.09669
	h	2.279 to 3.583	2.248 to 3.36	1.814 to 2.551	1.23 to 1.998	2.096 to 3.483	0.8686 to 2.385	0.907 to 1.698	1.815 to 2.405	2.29 to 3.606	2.356 to 3.116
	khalf	0.9243 to 1.157	0.7551 to .9187	0.1545 to 0.1887	0.09544 to 0.1326	0.9127 to 1.195	0.1637 to 0.3209	0.2742 to 0.4647	0.5198 to 0.6094	0.924 to 1.156	0.6413 to 0.7263
	Goodness of Fit
	Degrees of Freedom	33	30	30	30	33	32	33	32	33	30
	R square	0.9593	0.9693	0.9432	0.8758	0.9483	0.8183	0.9219	0.9837	0.9591	0.9899
	Absolute Sum of Squares	0.02805	0.002	0.001582	0.001866	0.003431	0.015	0.00487	0.00088	0.002113	0.0004621
	Sy.x	0.00922	0.008517	0.007262	0.07887	0.0102	0.02223	0.0121	0.00527	0.008002	0.003925
	Constraints
	h	h > 0	h > 0	h > 0	h > 0	h > 0	h > 0	h > 0	h > 0	h > 0	h > 0
	khalf	Khalf > 0	Khalf > 0	Khalf > 0	Khalf > 0	Khalf > 0	Khalf > 0	Khalf > 0	Khalf > 0	Khalf > 0	Khalf > 0
	Number of points
	# of X values	36	33	33	33	36	36	36	36	36	36
	# Y values analyzed	36	33	33	33	36	35	36	35	36	33
	ADP titration (mM NADH/min)
		Fig. 2B (no regulators)
	Michaelis-Menten
	Best-fit values
	Vmax	0.11
	Km	0.1168
	Std. Error
	Vmax	0.002484
	Km	0.01046
	95% CI (profile likelihood)
	Vmax	0.1052 to 0.115
	Km	0.09806 to 0.1391
	Goodness of Fit
	Degrees of Freedom	43
	R square	0.9619
	Absolute Sum of Squares	0.002463
	Sy.x	0.007569
	Constraints
	Km	Km > 0
	Number of points
	# of X values	45
	# Y values analyzed	45
